# Supplementary material for: NetSeekR: a network analysis pipeline for RNA-Seq time series data
Source: BMC Bioinformatics. 2022 Jan 28;23:54. doi: 10.1186/s12859-021-04554-1 (PMC8796424; doi:10.1186/s12859-021-04554-1)
Supplement: Supplementary file 1 — Additional file 1. Brief description of functions implemented in NetSeekR. [file 12859_2021_4554_MOESM1_ESM.csv]

Function Name	Description
align_tool_bool	Extract which alignment/pseudo-alignment was used.
assemble_alignment_arguments	Combines required and optional arguments for a selected alignment/pseudo-alignment tool.
associate_comparison_elements	Group the sample identifiers based on (for example) their respective genotype, conditions and time point.
associate_expression_to_comparison_elements	Associate the grouped replicate count data with which comparison they were used for in differential analysis.
associate_replicate_sets_to_conditions	Group replicate count data with (for example) their respective genotype, condition and time point.
average_counts_across_comparison_sets	Take mean of grouped replicate count means for comparison sets.
average_est_counts_for_replicates	Take mean of replicate counts.
beta_and_read_mapping_to_nodes	Assign logFC and mean read counts to nodes.
clean_design_matrix	Split covariates in experimental design matrix into columns.
clustering	Perform clustering and saves result in their respective directory.
counts_keep	Load the count data into the environment.
decide_alignment_tool	Write directory trees for the selected alignment tool.
differentially_expressed_genes_keep	Find the count data of differentially expressed genes from TSV files of EdgeR/ Sleuth results regardless of which tool was used.
DREM_main	Driver function for DREM data formatting and execution.
DREM_network_overlap	Generate graphs for differential gene expression sets with logFC/beta values and replicate count means.
edgeR_preliminary	Process input data for Edge R analysis followed by the analysis and set the directory where data has to be saved.
enrichment	Checks the DEG data on which GO analysis to be performed and performs GO analysis.
extract_comparison	Identify a current comparison set for data operations.
extract_condition_column_number	Number of columns for a differential gene expression comparison set (from file names).
extract_edges	Split source and target identifiers on pipe symbol.
extract_filename_go	Extracts the comparision set for which O enrichmen and network analysisi to be performed.
extract_pipeline_input_from_configuration	Convert arguments from configuration file into a named list data structure.
extract_sample_comparison_sets	Associate sample sets with sample comparisons from comparison set file.
extract_single_testing_condition	Select a single covariate to test with by identifying the condition column with varying contents across samples.
extract_sleuth_lrt_results	Extract Likelihood Ratio test results from a sleuth object.
extract_title_from_file_name	Remove file name extension.
filter_counts_data	Filter the lowly expressed genes for edgeR analysis.
filter_counts_data_wgcna	Filter the lowly expressed genes for WGCNA.
gene_level_analysis_data_structure	Removes splicing notation from one quantification file result to use for gene level Sleuth analysis.
gene_prep	A sleuth::sleuth_prep implementation specific to gene analysis.
gene_tf_network_analysis	Draw bipartite graph.
get_adjacency_matrix	Extract adjacency matrix for source and target nodes.
graph_differential_gene_expression_network	Plot the graph from overlapping differentially expressed genes and counts with those present in the network provided by DREM.
hclust_distance_matrix	Find the distance matrix to perform clustering.
implement_alignment	Driver function for alignment/pseudo-alignment
implement_differential_gene_expression	Driver function for differential gene expression.
implement_edgeR	Conduct differential testing on STAR mapped reads with edgeR.
implement_feature_counts	Write bash script for feature counts to execute.
implement_GO_enrichment	Checks the DEG data on which GO analysis to be performed and performs GO analysis.
implement_kallisto	Write bash scripts for Kallisto index building and quantification, then execute them.
implement_network_analysis	Driver function for network analysis.
implement_sleuth	Run Sleuth on one sample comparison set at a time.
implement_STAR	Write bash scripts for STAR index building and mapping, then execute them.
insert_DREM_input_to_defaults	Create default files to execute DREM for samples.
label_and_rescale_mapped_values	Relabel each node as either source or target.
load_read_data	Load the count data.
map_gene_tf_network_analysis	Driver function for TF to gene network analysis and bipartite graph creation.
mapping_network_analysis	Driver function for alignment/pseudo-alignment
mean_replicate_est_counts	Take mean of counts for group of replicates.
network_analysis	Finds the network of differentially expressed genes and collect the hub genes of each comparison.
overlap_sources	Join source nodes with expressed genes.
overlap_targets	Join target nodes with expressed genes.
paste_and_save	Create .png to save node overlap graphs to.
paste_groups_to_join_with_title_extract	Combine comparison set names for naming expression graphs.
plot_power_histogram	Plot to choose the correct power from scale free topology for all the comparisons.
plot_power_results	Histogram plot to analyze and choose correct power value.
plot_sample_tree	Plot to find any outlier sample in the data.
post_process_GO_results	Associate file names with GO results.
read_and_filter	Filter differentially expressed genes by p value in NetSeekR configuration file.
read_tsv_filter_extraneous	Remove extraneous characters in gene column.
rearrange_count_data	Formats count data into DREM time series format.
relabel_local_nodes	Map node identifiers to gene identifiers.
reset_splice_variants	Remove splice variant notation.
run_sleuth_fit	Measurement error model fitting with Sleuth.
run_sleuth_lrt	Perform Likelihood Ratio Test.
run_sleuth_pca	Plot PCA plots for a comparison.
save_sleuth_pca	Save PCA plots for a comparison.
save_sleuth_results	Save LRT results to a file for a comparison.
select_sleuth_mode	Determine at what level to run Sleuth: gene, transcript, or both.
separate_conditions	Separate condition column into multiple columns based on the covariates provided.
split_and_unlist_conditions	Separate covariates from list of conditions.
structure_covariates_for_DGE_testing	Search for conditions in the comparison sets which vary in a column.
subset_tool_arguments	Subset tool arguments from decision data structure and pass them to tool-specific command processing functions.
summarise_differential_expression	Remove extraneous characters in gene column. Summarise chosen column by mean of values in column.
transcript_prep	A Sleuth_prep implementation specific to transcript analysis.
unique_and_relabel	Rename source and target columns to common name and extract distinct elements of each.
wgcna_clustering	Perform clustering and saves result in their respective directory.
wgcna_data_processing	Preprocess the input data for WGCNA.
wgcna_input_data	Takes the input data and convert it into differentially expressed expression data for WGCNA analysis.
wgcna_plot_power_histogram	Plot to choose the correct power from scale free topology for all the comparisons.
wgcna_plot_power_results	Histogram plot to analyze and choose correct power value for all the comparisons.
wgcna_plot_sample_tree	Plot to find any outlier sample in the data.
write_default_files	Create DREM configuration file and write data.
write_differential_testing_file_name	Combine conditions from each sample comparison set to create a file name with.
write_DREM_time_series_data	Write DREM-formatted data sets to files.
write_kallisto_directory_tree	Create directory tree for Kallisto results.
write_new_default_file_name	Create a file name to write DREM defaults script.
write_STAR_directory_tree	Create directory tree for STAR results.
